# Supplementary material for: Incidence and Predictors of Early and Late Radial Artery Occlusion after Percutaneous Coronary Intervention and Coronary Angiography: A Systematic Review and Meta-Analysis
Source: J Clin Med. 2024 Oct 2;13(19):5882. doi: 10.3390/jcm13195882 (PMC11477189; doi:10.3390/jcm13195882)
Supplement: Supplementary file 1 [file jcm-13-05882-s001.zip]

Archive with 1 entries (1 files):
- jcm-3132793-supplementary.pdf
